# Supplementary material for: The Association of MEG3 Gene rs7158663 Polymorphism With Cancer Susceptibility
Source: Front Oncol. 2021 Dec 9;11:796774. doi: 10.3389/fonc.2021.796774 (PMC8695896; doi:10.3389/fonc.2021.796774)
Supplement: Supplementary file 2 [file DataSheet_2.xls]

## Sheet: Sheet1
Control ID	Group	Gender	Age	Genotype			Case ID	Group	Gender	Age	Genotype
1	Control	Male	61	GG			1	Case	Male	62	GA
2	Control	Female	49	GG			2	Case	Male	58	GA
3	Control	Male	60	GG			3	Case	Female	49	GG
4	Control	Male	62	GG			4	Case	Female	45	GA
5	Control	Female	62	GA			5	Case	Male	62	GA
6	Control	Male	62	GG			6	Case	Male	57	GG
7	Control	Male	56	GG			7	Case	Female	63	GA
8	Control	Male	61	AA			8	Case	Male	56	GA
9	Control	Male	68	GG			9	Case	Male	61	GA
10	Control	Male	58	AA			10	Case	Male	57	GG
11	Control	Female	59	GG			11	Case	Female	59	GG
12	Control	Female	55	GG			12	Case	Male	55	GG
13	Control	Female	46	AA			13	Case	Female	46	GG
14	Control	Male	52	GG			14	Case	Male	62	GA
15	Control	Female	46	GG			15	Case	Male	63	GA
16	Control	Female	62	GA			16	Case	Male	59	GG
17	Control	Male	51	GG			17	Case	Female	62	GA
18	Control	Female	53	GG			18	Case	Male	66	GG
19	Control	Male	55	GG			19	Case	Female	53	GA
20	Control	Female	58	GG			20	Case	Female	62	GA
21	Control	Male	62	AA			21	Case	Male	63	GG
22	Control	Female	58	GA			22	Case	Male	64	GG
23	Control	Male	64	GG			23	Case	Male	58	GA
24	Control	Female	56	GG			24	Case	Male	64	GA
25	Control	Female	60	GG			25	Case	Male	61	AA
26	Control	Female	64	GG			26	Case	Male	66	GG
27	Control	Male	66	GG			27	Case	Male	64	GG
28	Control	Female	56	GG			28	Case	Male	65	GA
29	Control	Male	63	GA			29	Case	Female	55	GA
30	Control	Female	48	GG			30	Case	Male	63	GG
31	Control	Female	55	GG			31	Case	Female	48	GA
32	Control	Female	64	GG			32	Case	Female	58	GG
33	Control	Female	58	AA			33	Case	Male	52	GG
34	Control	Male	57	GG			34	Case	Male	66	GG
35	Control	Male	60	GG			35	Case	Female	68	GA
36	Control	Female	59	GG			36	Case	Male	61	AA
37	Control	Female	57	GG			37	Case	Female	45	GG
38	Control	Male	61	GG			38	Case	Female	46	GA
39	Control	Male	59	GG			39	Case	Male	47	GA
40	Control	Male	54	GG			40	Case	Female	60	GA
41	Control	Male	52	GG			41	Case	Female	57	GG
42	Control	Female	69	GG			42	Case	Male	64	GG
43	Control	Female	55	GG			43	Case	Female	63	GA
44	Control	Male	61	GA			44	Case	Female	61	GA
45	Control	Male	63	GG			45	Case	Male	66	GG
46	Control	Male	66	GA			46	Case	Female	57	GA
47	Control	Female	56	GG			47	Case	Male	57	GG
48	Control	Female	60	GA			48	Case	Male	48	GG
49	Control	Female	62	GA			49	Case	Female	55	GA
50	Control	Male	49	GG			50	Case	Female	62	AA
51	Control	Female	65	GG			51	Case	Male	55	GA
52	Control	Male	58	GG			52	Case	Male	52	GG
53	Control	Male	65	GA			53	Case	Female	61	GG
54	Control	Male	67	GG			54	Case	Female	55	GA
55	Control	Male	57	GG			55	Case	Female	59	GA
56	Control	Male	63	GG			56	Case	Male	66	GG
57	Control	Male	64	GA			57	Case	Male	46	GG
58	Control	Female	56	GG			58	Case	Male	58	GG
59	Control	Female	71	GG			59	Case	Female	52	GG
60	Control	Female	61	GG			60	Case	Female	54	GA
61	Control	Female	60	GG			61	Case	Male	62	GA
62	Control	Female	57	GA			62	Case	Male	55	GA
63	Control	Female	59	GA			63	Case	Male	56	GG
64	Control	Male	62	GA			64	Case	Female	63	GA
65	Control	Female	60	GA			65	Case	Female	51	GG
66	Control	Male	62	GG			66	Case	Female	60	GG
67	Control	Male	60	GA			67	Case	Male	58	GA
68	Control	Male	64	GA			68	Case	Female	65	GA
69	Control	Male	54	GA			69	Case	Female	55	GG
70	Control	Male	60	GG			70	Case	Female	49	GG
71	Control	Male	47	GG			71	Case	Male	58	GA
72	Control	Male	56	GA			72	Case	Male	59	GG
73	Control	Male	49	AA			73	Case	Male	61	GG
74	Control	Female	57	GA			74	Case	Male	65	GG
75	Control	Male	60	GG			75	Case	Male	48	GA
76	Control	Female	62	GA			76	Case	Male	62	GA
77	Control	Male	43	GA			77	Case	Male	65	GA
78	Control	Male	60	GG			78	Case	Male	52	GA
79	Control	Female	58	GA			79	Case	Male	56	GA
80	Control	Male	54	GG			80	Case	Male	45	GA
81	Control	Male	62	AA			81	Case	Female	57	GA
82	Control	Female	50	GG			82	Case	Male	60	GA
83	Control	Female	58	GA			83	Case	Female	61	AA
84	Control	Female	60	GA			84	Case	Female	57	GG
85	Control	Female	56	GA			85	Case	Female	61	GG
86	Control	Male	63	GG			86	Case	Male	48	GA
87	Control	Female	63	GA			87	Case	Male	57	GA
88	Control	Male	44	GG			88	Case	Male	61	GA
89	Control	Male	50	GG			89	Case	Female	61	AA
90	Control	Male	55	GA			90	Case	Female	70	GG
91	Control	Female	49	GG			91	Case	Male	65	GA
92	Control	Female	61	GG			92	Case	Male	58	GA
93	Control	Female	51	GA			93	Case	Male	62	GA
94	Control	Male	54	GG			94	Case	Female	59	GG
95	Control	Male	69	GA			95	Case	Male	62	AA
96	Control	Female	49	GA			96	Case	Male	56	GG
97	Control	Female	64	GA			97	Case	Male	61	GG
98	Control	Female	53	GG			98	Case	Male	61	GG
99	Control	Female	61	GA			99	Case	Female	61	AA
100	Control	Male	45	GG			100	Case	Male	56	GG
101	Control	Female	61	AA			101	Case	Male	59	GG
102	Control	Female	63	GG			102	Case	Female	51	GG
103	Control	Male	53	GA			103	Case	Male	63	AA
104	Control	Female	50	GG			104	Case	Male	58	GA
105	Control	Female	58	GA			105	Case	Male	50	GA
106	Control	Female	54	GA			106	Case	Female	56	GA
107	Control	Male	63	GA			107	Case	Male	51	GA
108	Control	Female	56	GG			108	Case	Female	56	GA
109	Control	Female	62	GA			109	Case	Female	61	AA
110	Control	Male	63	GG			110	Case	Male	61	AA
111	Control	Male	60	GG			111	Case	Female	64	GG
112	Control	Female	55	AA			112	Case	Female	57	GG
113	Control	Male	53	GG			113	Case	Female	51	GG
114	Control	Male	66	GA			114	Case	Male	55	GG
115	Control	Male	50	GG			115	Case	Female	54	GG
116	Control	Female	57	GG			116	Case	Male	58	GG
117	Control	Female	57	GG			117	Case	Male	64	GG
118	Control	Female	54	GG			118	Case	Female	50	GG
119	Control	Male	66	GG			119	Case	Female	61	AA
120	Control	Male	67	GG			120	Case	Female	65	AA
121	Control	Male	69	GA			121	Case	Male	58	GG
122	Control	Male	62	AA			122	Case	Female	71	GA
123	Control	Female	55	AA			123	Case	Female	57	GG
124	Control	Female	61	GG			124	Case	Female	65	GA
125	Control	Male	51	GA			125	Case	Male	59	GA
126	Control	Male	66	GG			126	Case	Female	53	GG
127	Control	Male	64	GG			127	Case	Female	56	GG
128	Control	Male	63	GA			128	Case	Male	55	GG
129	Control	Male	58	GA			129	Case	Male	68	GG
130	Control	Male	51	GG			130	Case	Female	63	GA
131	Control	Female	53	GG			131	Case	Male	62	GA
132	Control	Female	50	GA			132	Case	Female	46	GG
133	Control	Male	60	GA			133	Case	Male	54	GA
134	Control	Male	64	GA			134	Case	Male	52	GA
135	Control	Female	66	GG			135	Case	Male	61	AA
136	Control	Female	58	GG			136	Case	Male	63	GG
137	Control	Female	64	GG			137	Case	Female	57	GA
138	Control	Female	62	GA			138	Case	Female	48	GA
139	Control	Female	67	GG			139	Case	Female	63	GG
140	Control	Female	62	GA			140	Case	Male	62	GG
141	Control	Male	59	GG			141	Case	Female	56	GA
142	Control	Female	51	GG			142	Case	Female	56	GG
143	Control	Male	57	GA			143	Case	Male	46	GG
144	Control	Male	52	AA			144	Case	Female	55	GG
145	Control	Male	60	AA			145	Case	Female	64	GG
146	Control	Female	67	GG			146	Case	Male	45	GG
147	Control	Female	64	GG			147	Case	Male	50	GG
148	Control	Male	62	GG			148	Case	Female	63	GG
149	Control	Male	62	GG			149	Case	Male	45	GG
150	Control	Female	66	GG			150	Case	Female	52	GG
151	Control	Female	57	GG			151	Case	Male	60	GA
152	Control	Male	68	GG			152	Case	Male	48	GA
153	Control	Male	63	GG			153	Case	Female	62	GA
154	Control	Male	49	AA			154	Case	Male	62	AA
155	Control	Female	57	GG			155	Case	Male	45	GA
156	Control	Female	61	GA			156	Case	Male	60	GA
157	Control	Female	54	GG			157	Case	Female	63	AA
158	Control	Male	51	GG			158	Case	Female	64	AA
159	Control	Male	56	GG			159	Case	Female	63	GG
160	Control	Female	54	GG			160	Case	Female	58	GG
161	Control	Male	43	GG			161	Case	Male	52	GA
162	Control	Male	68	GG			162	Case	Female	62	AA
163	Control	Male	61	GA			163	Case	Male	62	GA
164	Control	Female	58	GA			164	Case	Male	64	GG
165	Control	Male	61	GG			165	Case	Female	53	GG
166	Control	Male	50	GG			166	Case	Male	62	GA
167	Control	Male	60	GA			167	Case	Female	67	GA
168	Control	Female	48	GA			168	Case	Male	62	GA
169	Control	Male	66	GG			169	Case	Male	47	GA
170	Control	Male	62	GG			170	Case	Male	64	GG
171	Control	Female	48	GG			171	Case	Female	60	GG
172	Control	Male	60	GG			172	Case	Male	64	GA
173	Control	Female	59	GG			173	Case	Male	64	GG
174	Control	Male	47	GG			174	Case	Female	57	GA
175	Control	Male	69	GA			175	Case	Male	57	GA
176	Control	Male	44	GG			176	Case	Female	56	GA
177	Control	Male	58	GA			177	Case	Male	53	GG
178	Control	Male	64	GA			178	Case	Male	59	GA
179	Control	Male	62	GG			179	Case	Female	61	GA
180	Control	Male	52	GA			180	Case	Female	52	GG
181	Control	Female	48	GA			181	Case	Female	64	GG
182	Control	Female	67	GG			182	Case	Male	65	GG
183	Control	Female	57	GA			183	Case	Male	48	GG
184	Control	Male	60	GA			184	Case	Male	55	GA
185	Control	Female	55	GA			185	Case	Female	48	GG
186	Control	Female	58	GA			186	Case	Female	52	GG
187	Control	Male	59	AA			187	Case	Male	61	GA
188	Control	Female	55	GG			188	Case	Male	68	GA
189	Control	Male	68	GG			189	Case	Male	62	GA
190	Control	Male	56	GA			190	Case	Male	58	GG
191	Control	Male	64	GG			191	Case	Female	62	GA
192	Control	Male	60	GA			192	Case	Male	47	GA
193	Control	Male	58	GA			193	Case	Female	55	GA
194	Control	Male	62	GA			194	Case	Male	52	GA
195	Control	Male	69	AA			195	Case	Female	52	GG
196	Control	Male	61	GA			196	Case	Male	51	GA
197	Control	Female	58	GG			197	Case	Female	50	GA
198	Control	Male	64	AA			198	Case	Female	64	GA
199	Control	Female	65	GG			199	Case	Male	51	GA
200	Control	Female	60	GG			200	Case	Female	70	GA
201	Control	Female	51	GG			201	Case	Female	61	AA
202	Control	Male	62	GG			202	Case	Female	51	GG
203	Control	Female	55	GA			203	Case	Male	62	GA
204	Control	Female	48	GA			204	Case	Female	63	GG
205	Control	Male	60	GG			205	Case	Male	51	GG
206	Control	Male	51	GA			206	Case	Female	54	GA
207	Control	Female	46	AA			207	Case	Male	51	GA
208	Control	Female	58	GA			208	Case	Female	53	GG
209	Control	Male	65	GG			209	Case	Male	53	GG
210	Control	Male	57	GG			210	Case	Male	65	AA
211	Control	Male	50	GG			211	Case	Female	61	AA
212	Control	Female	63	GG			212	Case	Female	54	GG
213	Control	Female	57	GA			213	Case	Female	62	GG
214	Control	Male	63	GG			214	Case	Male	54	GG
215	Control	Male	61	GA			215	Case	Female	63	GA
216	Control	Male	47	GG			216	Case	Female	48	GA
217	Control	Male	58	GG			217	Case	Male	56	GG
218	Control	Male	60	GA			218	Case	Male	42	AA
219	Control	Male	61	GG			219	Case	Female	57	AA
220	Control	Male	63	GA			220	Case	Female	48	GG
221	Control	Female	60	GA			221	Case	Female	55	GG
222	Control	Male	62	GG			222	Case	Female	55	GG
223	Control	Female	59	GG			223	Case	Male	58	GA
224	Control	Female	49	GG			224	Case	Male	52	GG
225	Control	Female	64	GG			225	Case	Female	48	GG
226	Control	Female	61	GA			226	Case	Male	53	GA
227	Control	Female	63	GA			227	Case	Female	62	GA
228	Control	Female	60	GG			228	Case	Male	67	AA
229	Control	Female	49	GA			229	Case	Male	51	GG
230	Control	Male	70	AA			230	Case	Female	49	GA
231	Control	Female	55	GG			231	Case	Male	61	GA
232	Control	Male	59	GG			232	Case	Male	61	AA
233	Control	Female	60	GG			233	Case	Female	61	GG
234	Control	Female	65	GA			234	Case	Male	61	GG
235	Control	Male	56	GG			235	Case	Female	59	GG
236	Control	Male	62	GA			236	Case	Male	60	GG
237	Control	Female	62	GA			237	Case	Male	67	GG
238	Control	Male	57	GA			238	Case	Male	50	GG
239	Control	Male	55	GG			239	Case	Male	53	GG
240	Control	Female	57	GG			240	Case	Female	57	GA
241	Control	Male	58	GG			241	Case	Male	65	GG
242	Control	Male	50	GA			242	Case	Female	50	GA
243	Control	Male	59	GA			243	Case	Male	62	GA
244	Control	Female	61	GG			244	Case	Male	48	GG
245	Control	Male	59	GG			245	Case	Male	53	GG
246	Control	Female	50	GA			246	Case	Female	58	GG
247	Control	Female	64	GG			247	Case	Female	53	GG
248	Control	Male	63	GG			248	Case	Male	62	AA
249	Control	Male	45	GA			249	Case	Female	53	GA
250	Control	Male	52	GA			250	Case	Male	62	GA
251	Control	Male	65	GG			251	Case	Female	60	GA
252	Control	Male	40	GG			252	Case	Male	57	GA
253	Control	Male	61	GA			253	Case	Female	64	GG
254	Control	Male	45	GG			254	Case	Female	61	GG
255	Control	Male	63	GG			255	Case	Female	57	GG
256	Control	Male	65	GG			256	Case	Male	54	GA
257	Control	Male	49	GA			257	Case	Female	53	GG
258	Control	Male	52	GA			258	Case	Female	54	GA
259	Control	Female	48	GG			259	Case	Male	60	GG
260	Control	Male	54	GA			260	Case	Male	64	GA
261	Control	Male	46	GA			261	Case	Female	48	GG
262	Control	Female	53	GG			262	Case	Male	58	GG
263	Control	Male	58	GA			263	Case	Female	60	GA
264	Control	Female	59	GA			264	Case	Male	66	AA
265	Control	Female	55	GG			265	Case	Female	60	GG
266	Control	Male	58	GG			266	Case	Male	63	GA
267	Control	Male	58	GG			267	Case	Male	55	GA
268	Control	Female	66	GG			268	Case	Female	59	GG
269	Control	Female	50	GA			269	Case	Male	52	GG
270	Control	Male	57	GA			270	Case	Male	66	GA
271	Control	Male	48	AA			271	Case	Male	62	GG
272	Control	Female	73	GG			272	Case	Female	55	GA
273	Control	Male	43	GG			273	Case	Male	62	AA
274	Control	Male	67	GA			274	Case	Female	52	GG
275	Control	Male	56	GA			275	Case	Male	58	GA
276	Control	Female	64	GG			276	Case	Male	53	GG
277	Control	Male	64	GG			277	Case	Male	60	GG
278	Control	Male	61	GA			278	Case	Male	55	GA
279	Control	Female	63	GA			279	Case	Male	69	AA
280	Control	Male	66	GA			280	Case	Male	59	GG
281	Control	Female	52	GG			281	Case	Female	55	GA
282	Control	Male	62	GA			282	Case	Female	66	GA
283	Control	Female	48	GG			283	Case	Female	60	GG
284	Control	Male	53	GG			284	Case	Male	67	GA
285	Control	Male	68	GG			285	Case	Male	60	GA
286	Control	Male	49	GG			286	Case	Male	56	GG
287	Control	Male	59	GA			287	Case	Female	63	GG
288	Control	Female	68	GA			288	Case	Male	63	GG
289	Control	Male	60	GG			289	Case	Male	69	GG
290	Control	Male	60	GA			290	Case	Male	50	GG
291	Control	Female	57	GG			291	Case	Male	61	GA
292	Control	Male	68	GG			292	Case	Male	58	GA
293	Control	Female	56	GG			293	Case	Male	61	AA
294	Control	Female	47	GA			294	Case	Female	49	GG
295	Control	Male	49	GG			295	Case	Male	66	GG
296	Control	Male	50	GA			296	Case	Male	51	GG
297	Control	Female	61	AA			297	Case	Female	68	GA
298	Control	Male	53	GG			298	Case	Male	52	GG
299	Control	Male	58	GA			299	Case	Male	53	GG
300	Control	Male	54	GG			300	Case	Male	50	GG
301	Control	Female	64	GG			301	Case	Female	61	GA
302	Control	Male	62	GG			302	Case	Female	59	GA
303	Control	Male	63	GA			303	Case	Male	60	GA
304	Control	Male	57	GA			304	Case	Male	63	GG
305	Control	Female	55	GG			305	Case	Female	48	GG
306	Control	Female	62	GG			306	Case	Female	60	GA
307	Control	Female	63	GG			307	Case	Male	64	GG
308	Control	Male	66	GG			308	Case	Male	54	GG
309	Control	Male	56	GG			309	Case	Male	62	AA
310	Control	Female	61	GG			310	Case	Male	65	AA
311	Control	Male	63	GG			311	Case	Male	60	GG
312	Control	Male	56	GA			312	Case	Male	65	GG
313	Control	Female	63	GA			313	Case	Male	57	GA
314	Control	Female	44	GA			314	Case	Female	60	GA
315	Control	Female	57	GA			315	Case	Male	61	AA
316	Control	Female	61	GA			316	Case	Male	57	AA
317	Control	Male	61	GG			317	Case	Male	50	GA
318	Control	Female	64	GG			318	Case	Male	62	GA
319	Control	Female	63	GG			319	Case	Male	63	GA
320	Control	Male	65	GA			320	Case	Female	63	GA
321	Control	Male	57	GA			321	Case	Male	56	GG
322	Control	Female	53	GG			322	Case	Male	58	GA
323	Control	Female	60	GG			323	Case	Female	58	AA
324	Control	Male	52	GG			324	Case	Female	58	GG
325	Control	Male	61	GG			325	Case	Male	62	GG
326	Control	Female	49	GG			326	Case	Female	62	GA
327	Control	Female	54	GG			327	Case	Female	65	GG
328	Control	Male	54	GA			328	Case	Female	55	GA
329	Control	Female	58	GG			329	Case	Female	50	GG
330	Control	Male	55	GG			330	Case	Female	51	GG
331	Control	Male	51	GA			331	Case	Female	51	GA
332	Control	Male	59	GA			332	Case	Male	62	AA
333	Control	Male	51	GG			333	Case	Male	57	GG
334	Control	Male	65	GG			334	Case	Female	50	GG
335	Control	Male	49	GG			335	Case	Male	45	GG
336	Control	Male	50	GA			336	Case	Male	60	GA
337	Control	Male	53	GG			337	Case	Male	56	GA
338	Control	Male	61	GG			338	Case	Male	57	GA
339	Control	Female	55	GG			339	Case	Female	61	GA
340	Control	Female	51	GG			340	Case	Male	60	GG
341	Control	Female	54	GG			341	Case	Female	60	GG
342	Control	Male	58	GG			342	Case	Male	59	GA
343	Control	Male	56	GG			343	Case	Female	50	GG
344	Control	Male	63	GG			344	Case	Female	59	GG
345	Control	Female	58	GG			345	Case	Female	57	GA
346	Control	Female	53	GG			346	Case	Male	60	AA
347	Control	Male	62	GA			347	Case	Female	62	AA
348	Control	Female	62	GG			348	Case	Male	63	GG
349	Control	Female	58	GA			349	Case	Male	65	GG
350	Control	Female	53	AA			350	Case	Male	51	GA
351	Control	Female	58	GG			351	Case	Male	46	GG
352	Control	Male	61	GG			352	Case	Female	65	GG
353	Control	Female	57	GA			353	Case	Male	50	GG
354	Control	Male	57	GG			354	Case	Male	58	GA
355	Control	Female	43	AA			355	Case	Male	57	GG
356	Control	Male	57	GG			356	Case	Male	59	GA
357	Control	Male	67	GA			357	Case	Female	62	AA
358	Control	Male	63	GG			358	Case	Male	57	GG
359	Control	Male	57	GA			359	Case	Male	55	GG
360	Control	Female	47	GG			360	Case	Male	64	GA
361	Control	Female	58	GG			361	Case	Female	57	GA
362	Control	Male	59	GG			362	Case	Male	60	AA
363	Control	Male	55	GA			363	Case	Female	57	GG
364	Control	Female	49	GG			364	Case	Male	54	GG
365	Control	Female	62	GA			365	Case	Male	57	GA
366	Control	Male	54	AA			366	Case	Female	60	AA
367	Control	Female	44	AA			367	Case	Male	43	GG
368	Control	Female	67	GG			368	Case	Male	56	GG
369	Control	Male	57	GA			369	Case	Male	51	GG
370	Control	Female	55	GG			370	Case	Male	61	GA
371	Control	Female	57	GA			371	Case	Male	59	GG
372	Control	Male	55	GA			372	Case	Male	51	GG
373	Control	Male	51	GA			373	Case	Female	57	GA
374	Control	Female	59	GG			374	Case	Male	67	GG
375	Control	Male	60	GA			375	Case	Female	49	GG
376	Control	Male	59	GA			376	Case	Female	57	GA
377	Control	Female	65	GA			377	Case	Female	62	AA
378	Control	Male	56	GG			378	Case	Male	49	GG
379	Control	Male	49	AA			379	Case	Female	58	GG
380	Control	Female	45	GA			380	Case	Female	62	GA
381	Control	Male	65	GA			381	Case	Female	61	GG
382	Control	Male	66	GG			382	Case	Female	58	GG
383	Control	Male	63	GA			383	Case	Male	70	GG
384	Control	Female	62	GA			384	Case	Female	63	GA
385	Control	Female	60	GA			385	Case	Male	59	GA
386	Control	Male	62	GA			386	Case	Male	61	GA
387	Control	Female	59	GG			387	Case	Female	63	GG
388	Control	Male	47	AA			388	Case	Female	56	GG
389	Control	Female	60	GG			389	Case	Male	49	GG
390	Control	Female	56	GA			390	Case	Female	63	GA
391	Control	Male	65	GG			391	Case	Male	48	GG
392	Control	Male	44	GG			392	Case	Male	47	GA
393	Control	Female	61	GG			393	Case	Male	64	AA
394	Control	Male	52	AA			394	Case	Male	52	GA
395	Control	Male	50	GA			395	Case	Female	54	GG
396	Control	Male	56	GA			396	Case	Male	62	GA
397	Control	Female	65	GG			397	Case	Male	62	GA
398	Control	Female	55	GG			398	Case	Male	60	GA
399	Control	Male	63	GG			399	Case	Female	55	GA
400	Control	Female	49	GG			400	Case	Female	64	GA
401	Control	Male	59	GG			401	Case	Male	69	GA
402	Control	Female	51	GA			402	Case	Female	61	AA
403	Control	Male	55	GA			403	Case	Male	49	GG
404	Control	Female	52	GG			404	Case	Male	62	GG
405	Control	Female	62	GA			405	Case	Female	56	GG
406	Control	Male	56	GG			406	Case	Male	54	GG
407	Control	Male	50	GG			407	Case	Male	58	GA
408	Control	Male	62	GG			408	Case	Male	70	GA
409	Control	Male	57	GA			409	Case	Female	47	GA
410	Control	Male	62	GA			410	Case	Male	52	GA
411	Control	Female	49	GG			411	Case	Male	59	GA
412	Control	Female	51	GA			412	Case	Male	62	GG
413	Control	Female	57	GG			413	Case	Male	61	GG
414	Control	Female	59	GG			414	Case	Female	48	GA
415	Control	Female	54	GG			415	Case	Male	52	GG
416	Control	Female	56	GA			416	Case	Male	59	GG
417	Control	Male	60	GA			417	Case	Male	49	GG
418	Control	Male	53	GA			418	Case	Male	54	GG
419	Control	Male	58	GG			419	Case	Female	47	GA
420	Control	Male	59	GG			420	Case	Male	61	GA
421	Control	Male	63	GG			421	Case	Female	44	GG
422	Control	Male	59	GA			422	Case	Female	45	GG
423	Control	Female	65	GG			423	Case	Male	55	GA
424	Control	Male	70	AA			424	Case	Male	69	GG
425	Control	Male	59	GG			425	Case	Male	63	GA
426	Control	Female	56	GG			426	Case	Male	64	GA
427	Control	Male	67	GG			427	Case	Male	56	GA
428	Control	Female	57	GA			428	Case	Male	62	GA
429	Control	Male	53	GG			429	Case	Male	51	GA
430	Control	Male	46	GG			430	Case	Male	53	GA
431	Control	Male	48	GG
432	Control	Female	60	GG
433	Control	Female	66	AA
434	Control	Male	50	GG
435	Control	Female	62	GG
436	Control	Male	58	GG
437	Control	Female	59	GG
438	Control	Female	47	GA
439	Control	Male	57	GG
440	Control	Male	54	GA
441	Control	Female	60	GG
442	Control	Male	51	GG
443	Control	Female	61	GA
444	Control	Male	59	GG
445	Control	Male	48	GG
